# Supplementary material for: Validation of a Real-Time PCR Assay for Identification of Fresh and Processed Carica papaya Botanical Material: Using Synthetic DNA to Supplement Specificity Evaluation
Source: Foods. 2023 Jan 25;12(3):530. doi: 10.3390/foods12030530 (PMC9913946; doi:10.3390/foods12030530)
Supplement: Supplementary file 1 [file foods-12-00530-s001.zip]

Archive with 1 entries (1 files):
- foods-2145300-supplementary.pdf
